# Supplementary material for: Developing Framework and Strategies for Capacity Building to Apply Evidence-Informed Health Policy-Making in Iran: Mixed Methods Study of SAHSHA Project
Source: Int J Health Policy Manag. 2021 Oct 11;11(10):2236–47. doi: 10.34172/ijhpm.2021.142 (PMC9808291; doi:10.34172/ijhpm.2021.142)
Supplement: Supplementary file 1 — contains Table S1. [file ijhpm-11-2236-s001.xlsx]

## Sheet: Authors
	Article title: Developing a Framework and Strategies to Increase the Capacity of Policymakers for Applying Evidence-Informed Health Policymaking in Iran: A mixed methods study of the SAHSHA project
	Journal Name: International Journal of Health Policy and Management
	List of authors
	1- Mahdi Mahdavi; Visiting Scientist, The Bernard Lown Scholar in Cardiovascular Health, Harvard T.H. Chan School of Public Health, Boston, The U.S.
	National Institute for Health Research, Tehran University of Medical Sciences, Tehran, Iran
	Email: info.mahdavi@gmail.com
	ORCID: 0000-0002-7383-3455
	2- Javad Sajjadi Khasraghi; School of Public Health, Tehran University of Medical Sciences, Tehran, Iran
	Email: Jskh95@yahoo.com
	ORCID: 0000-0003-3146-6412
	3- Haniye Sadat Sajadi, Knowledge Utilization Research Center, University Research and Development Center, Tehran University of Medical Sciences, Tehran, Iran
	Email: haniehsajadi@gmail.com
	ORCID: 0000-0003-0897-4080
	4- Bahareh Yazdizadeh; Knowledge Utilization Research Center, Tehran University of Medical Sciences, Tehran, Iran
	Email: baharehyazdizadeh@yahoo.com
	ORCID: 0000-0003-4127-5986
	5- Sima Nikooee; Knowledge Utilization Research Center, Tehran University of Medical Sciences, Tehran, Iran
	Email: s.nikooee@yahoo.com
	ORCID: 0000-0002-1263-0910
	6- Elham Ehsani-Chimeh; National Institute for Health Research, Tehran University of Medical Sciences, Tehran, Iran
	Email: ehsanielham@yahoo.com
	ORCID: 0000-0001-6084-7930
	7- Hossein Dargahi; School of Public Health, Tehran University of Medical Sciences, Tehran, Iran
	Email: Hdargahi@tums.ac.ir
	ORCID: 0000-0001-7518-3786
	8- Leila Doshmangir; School of Management and Medical Informatics, Tabriz University of Medical Sciences, Tabriz, Iran
	Email: leiladoshmangir@yahoo.com
	ORCID: 0000-0002-3514-5205
	9- Shahram Ghaffari, Iranian Social Security Organization; Tehran, Iran
	Email: sghaffari2000@yahoo.com
	ORCID:
	10- Reza Toyserkanmanesh; Social Security Research Institute; Tehran, Iran
	Email: reza.tkm@gmail.com
	ORCID: 0000-0003-3989-4470
	11- Reza Majdzadeh* (Corresponding author)
	Knowledge Utilization Research Center, Tehran University of Medical Sciences, Tehran, Iran.
	Email: reza.majdzadeh@gmail.com
	Address: No 1547, North Kargar, 7th floor, apt7
	Tehran, Tehran,

## Sheet: Summary Table_Online Appendix
	Article title: Developing a Framework and Strategies to Increase the Capacity of Policymakers for Applying Evidence-Informed Health Policymaking in Iran: A mixed methods study of the SAHSHA project
	Journal Name: International Journal of Health Policy and Management
	Table S 1. Extracted data from the included studies
Reference no.	Author	Study Title	Country	Program objectives in terms of enhancing knowledge and skills or changing attitudes	Target groups (policymakers, managers, and advisers)	Learning contents	Training methods (in person or online, workshop, mandatory/voluntary curriculum)	Methods used to enhance practical skills	Program evaluation methods (methods and instruments used for evaluation at individual and course level)	Duration of the program and related details	Participant selection
1	Berman et al. 2015 1	Building a knowledge translation platform in Malawi to support evidence-informed health policy	Malawi	1) capacity building to appraise, interpret and use research evidence. 2) practical exercise for capacity building for writing policy briefs and research summaries. 3) To create capacity building enabling the use of knowledge transformation platform in evidence-informed policy making.	Policymakers who define national health policies	1) Learning factors that influence quality of evidence, acquire and appraise evidence by using tools AGREE II, AMSTAR, and GRADE 3) learning the methods of conducting and using review studies			Each participant develop 2 policy briefs according to SURE and EVIPNet guidelines	One-week workshop
2	Bullock et al. 2012	Collaboration between health services managers and researchers: making a difference?	The UK	1) capacity building among the community of healthcare managers to access, appraise, and apply research evidence, 2) encourage participation, dual relationships, and exchanges in the healthcare management topics between the research community and healthcare provision community.	Individuals with managerial positions at all levels and preferably those at mid-level and with great potential to promote to senior management level. Highly motivated individuals with willingness to participate in research are also considered.	The program has no predefined learning contents or learning model. Depending on the type of research projects that a fellow is linked, capacity and competencies can be improved. The program has a general section where a fellow actively participates in all phases of research from developing proposals around service delivery problems to data collection, presenting results, and the evaluation of res…	Training takes place as participation in research projects focuses on practical problems. Each fellow who has a management position is linked to an academic group. Details of education methods are determined according to each fellow's unique characteristics. Fellows give their views on whether research findings have potentials to be implemented. In return by participating in research process, fel…	Managers participate in research projects. Projects focus on developing and conducting research proposals.		The duration of fellowship is 12 months full time, if part time then the length should be equal to 12 months. Eligible individuals are those that already have a management position.	The program is implemented as a fellowship thus eligible applicants submit an applied research proposal that also includes educations required and all costs. Two eligibility criteria are: 1) applicant has significant management experience and is in mid-level managerial position with potential to promote to top management positions. 2) willingness and history of participation in or conducting rese…
3	Champagne et al. 2014	Organizational impact of evidence-informed decision making training initiatives: a case study comparison of two approaches	Canada	Swift, Efficient Application of Research in Community Health (SEARCH) Progrmme aimed to 1) contribute to developing applied professional researchers to help identifying priority issues at the provincial level and decision making to resolve those issues using research evidence. 2) develop collaboration with academic institutions, service providers, and governmental authorities within the health se…	Mid-level management	Three pillars of the program were: identify and select evidence, evidence generation, and use evidence. Two projects were considered in the program: local projects that were often systematic review on priorities in the participants' home organizations and provincial projects that focused on description or resolving issues related to provincial priorities.	Program modules provide opportunities learning through interactive and face to face discussions. Applied works are conducted within each module and knowledge gained is essentially applied to work and performance. Furthermore, an internet-based learning network and distance learning are employed to facilitate support participants. Even after the time that the program is over and participants went …	Applying knowledge and competencies learned within the program to real practice problems and performance led to enhancing practical skills.	At the participant level, the evaluation is not objective but rather implicit as the program is focused on informal relationship between mentor and fellow. At program level, effectiveness of the program is evaluated and positive impact of the program is reported.	Program takes 2 years.
4	Denis et al. 2008	Creating receptor capacity for research in the health system: the Executive Training for Research Application (EXTRA) program in Canada	Canada	1) professional/personal development to enhance skills and competencies of management executives to acquire, understand, assess and apply research evidences in the management of healthcare organizations. 2) To create evidence-informed culture at each of the participant's home organization. 3) To benefit health systems through improving decisions that are expected to improve the quality and effect…	Executive managers, strategic managers and managers with at least 10 years of experience	Module 1 Promoting the use of research evidence in health care organizations through learning to deal with policy factors and policy context that influence the way that research evidence is used. Participants learn the evidence-informed information cycle and approaches to promoting the use of research evidence. In this module each participant develops an action plan where problem is defined and t…	The EXTRA program is built on four core elements 1) four residency sessions, where participants strive to increase professional competencies in applying and promoting evidence informed decision making in home organization. 2) each participant develops and implements one or two intervention projects where a problem solving approach is undertaken and projects are expected to give insight into a rea…	This program uses interventions projects so that participants exercise and learn how to define a problem, identify solutions, and present findings to get endorsement in their home organizations. The program also relies on mentoring system to provide one to one support to each participants in conducting intervention projects.	The effectiveness of the program is evaluated informally through the executive manager of the participants. The use and value of interventions projects are discussed in a session that the executive manager of a participant is present. Evaluation was conducted for leadership cohort consisting out of nurses, physicians, and health service executives. Individual or organizational impact of the progr…	Depending on the program objectives, duration of the program varies. For professional/personal development objectives it may be short-term or mid-term and for health system development it may be a long-term program. Well known university staff give lectures. Case studies and practical example are discussed to improve learning. The core of this program rests on residency sessions where participant…	Selection is made through a committee
5	Gibbert et al. 2013	Training the Workforce in Evidence-Based Public Health: An Evaluation of Impact Among US and International Practitioners	USA	To meet the training needs of the state and local public health workforce for evidence-based public health (EBPH)			The course takes place during 3 or 4 days, integrating group exercises and demonstrations. Course contents are based on the key components of EBPH, which align closely with many core competencies of public health (5–10). Course contents were designed to meet the training needs and required skills and competencies of public health practitioners (11,14,15).				To get into a course, participants should apply. Selection is based on criteria such as availability of seat, applicant background such as job and previous training.
6	Jacobs et al. 2014	local-level evidence-based decision making (EBDM) capacity-building efforts in four U.S. states (Michigan, North Carolina, Ohio, and Washington)	USA		Decision making at Local health departments, local public health providers	The EBPH program had 9 modules.Module 1: understanding the basics of evidence-based decision making, source of evidence, applications of EBDM in in public health, Module 2: learning to conduct community needs assessment; Modules 3: quantifying health issues using descriptive epidemiology and disease surveillance data; Module 4: developing measurable concise statement of health problem, issue or p…	1) A train-the-trainer approach was used to engage partners in four states in efforts to improve EBDM capacity among local health department practitioners. 2)adult learning principles that consist of learning by problem solving and active participation, and discussing the real life experience of faculty and participants.	Interactive exercises in which participants work in small groups (e.g., using local data to develop a concise problem statement, searching PubMed for literature on a specific topic, developing an action plan based on a logic model) in seven of the nine modules (excluding Modules 1 and 6). adult learning principles (i.e., learning through problem solving and active involvement, integrating the exp…	A) All pre-test mean importance scores for the 10 EBDM competencies were 8.0 or greater on the scale of 0 – 10 for both groups, leaving little room for improvement. B) Availability of EBDM competencies increased more for the intervention group, relative to the control group, for unadjusted and adjusted measures of all 10 competencies. Over 60% of EBPH course attendees reported using EBPH material…	2.5 day workshop	At least two representatives from each state participated in a 2.5-day ‘train-the- trainer’ workshop conducted by members of the research team in 2012
7	Langlois et a. 2016	Enhancing evidence informed policymaking in complex health systems: lessons from multi-site collaborative approaches	Mexico, Nicaragua, South Africa, and Cameroon	The community of practice (CoPs) program was focused on enhancing the use of evidence by maternal health program management teams and implementers in Mexico and Nicaragua. The objective of the Policy BUDDIES was to increase the capabilities of sub-national policymakers who were involved in programs around the Millennium Development Goals 4, 5, and 6 to demand and use the evidence from systematic …	The target group of CoPs program included managers and decision-makers at upper level of policy and programs. Policy BUDDIES addressed sub-national policymakers.		In the former program, online workshops and online peer-communication was used. In the latter program, one-on-one relationship-building was used.		The community of practice program was evaluated using a continuous survey to measure the impact of the program on supporting implementation of maternal health programs. Policy BUDDIES initiatives was used using realist mixed methods evaluation including document analysis, interviews, and focus group discussion.	The former program was implemented between 2013 and 2015.
8	Uneke et al. 2014	Enhancing policy makers’ capacity for evidence-informed policy making through mentorship: A reflection on the Nigeria experience	Nigeria	1) capacity building to acquire, appraise, adopt and apply research evidence. 2) To enhance leadership capacity and develop communications with aim to create partnerships with others.	interested Nigerian health policy makers were classified into six group of 9-14 members according to their job specification. Each of six groups corresponds to one of the WHO's Health systems building blocks consisting of health workforce; health finance; leadership/governance; medical products/ technology; service delivery; and health information/evidence.	Contents included: methods to move from or convert evidence into policy, networking, focused-group discussion, and team working. Learning contents also addressed quality of thinking styles, professional priorities, deliberation, scholarliness, thoroughness, and professional socialization relevant to evidence-informed policy making.	Training was conducted through classroom, lectures, and formal group mentoring. Three mentorship sessions were provided: session 1: this session was a one-day workshop that was an introductory session for mentorship. It included 9 lectures. 90 persons participated in this session. Mentorship session 2: 72 persons participated in this session where interactive communication and discussion was held…	six senior researchers from Eboni state university acted as mentors. Each of these six mentors was assigned to a group of participants. Providing guides and mentoring in the form of 'formal group mentoring' were based on two methods: Kilcher and Sketris mentoring method and 2) Canadian Coalition for Global Health Research (CCGHR) method. Efforts were made to close the gap between research and pol…	Pre- and post-test were used to assess knowledge and pre-workshop and post-workshop level of target participants’ knowledge and understanding of the vital issues associated with the health policy-making process, and the use of evidence: the pre-workshop participants’ mean rating (MNR) ranged from 2.74–3.43 out of 4 points for the level of knowledge and understanding of all the topics taught • The…
9	Uneke et al. 2015	Improving Nigerian health policymakers’ capacity to access and utilize policy relevant evidence: outcome of information and communication technology training workshop	Nigeria	to increase knowledge and capacity of health policy makers in Nigeria to acquire and use research evidence through ICT workshop	Health services administrators, regional, state and local managers of the ministry of health, primary healthcare managers at the local governments, health professionals working for the ministry of health, advisors and employees who were involved in public health, project/program managers of the ministry of health, executives in community groups such as non-governmental organizations, leaders of n…	The consents included 1) cooperation and intersectoral partnership 2) integrating IT and communication in evidence-informed health policymaking and the use of IT for evidence synthesis 3) capacity building for the use of computer, internet, and other information technologies and communication.	Lectures and workshops	Lectures were given by four lecturers. Three of those lecturers were senior researchers and one was a manager in the ministry of health.	Pre-post test for assessing the capacity and knowledge development of participants.	a total of 70 health policy makers in two 35-person groups were invited. At the end, 52 of them were participated in full-time two-day workshop.	All eligible individuals were invited to the program.
10	Waqa et al. 2013	Knowledge brokering between researchers and policymakers in Fiji to develop policies to reduce obesity: a process evaluation	Fiji	This program aimed at enhancing EIHP skills of policy developers; and increasing awareness and utilization of local and other obesity-related evidence to develop policies that could potentially improve the nation’s food and physical activity environments.	Organizations, Policymaker or staff with advocacy roles	a) Contents for developing skills to acquire, assess, adapt and apply evidence, b) support participants to develop a policy brief, c) support participants to present a policy brief to higher level senior officers, d) to seek the each organization’s endorsement and implementation of the policy.	Series of four workshops in six organizations; altogether 27 workshops, 2-3.5 hours workshop with interval of 2 to 4 weeks for evidence informed decsion making (EIDM). a) EIDM workshops: 45% of participants attended at least 1 workshop and 55% attended whole workshop series, b) Skill-based workshop (small group): 35% of participants attended , c) 77% of participants attended in one to one meeting…	a) Per participant, 30 hours of ongoing one-on-one support from knowledge brokerage team. b) One-to-one meeting (262 hours), small Group meeting (35 hours), and Policy brief meeting (141) to support developing policy briefs, c) Support via email and text message (290 hours of support), phone calls (21 hours of support). 26 workshops with small groups for Skill-based workshop (small group)	Participants (n = 49) developed EIPM skills (acquire, assess, adapt and apply evidence) through a series of four workshops and applied this knowledge to formulate briefs. 63% of participants produced one or more briefs (total = 20)	Whole program lasts 12-18 months.	a) Senior staff member of participating organization identified and nominated and recruitment of participants with either policymaking or advocacy roles. B) Between 5 and 12 staff members in each organization who were engaged in policy development were nominated as participants by focal points.
11	Yost et al. 2014	Tools to support evidence-informed public health decision making	Canada	To enhance the capacity of evidence-based decision making through training tools that suuport evidence-informed decision-making.	Professionals, managers, advisors, and decisionmakers in public health issues.	Tools to support evidence informed decisioning making through training seven skills; define, search, assess, synthesize, adopt, execute and evaluation evidence.	Access to a knowledge specialist two days per week in person or through web tools.	Training workshops, interdepartmental presentations, mentoring participants to conduct rapid review, meeting with top-level managers and one-on-one consoling sessions.		The capacity building program was pursued in three groups. The program began in 2010 and finished in 2013. Each group was involved in the program for two years.
References
1	Berman J, Mitambo C, Matanje-Mwagomba B, et al. Building a knowledge translation platform in Malawi to support evidence-informed health policy. Health Res Policy Syst. Dec 8 2015;13:73. doi:10.1186/s12961-015-0061-4
2	Bullock A, Morris ZS, Atwell C. Collaboration between health services managers and researchers: making a difference? Journal of health services research & policy. 2012;17(2_suppl):2-10.
3	Champagne F, Lemieux-Charles L, Duranceau M-F, MacKean G, Reay T. Organizational impact of evidence-informed decision making training initiatives: a case study comparison of two approaches. Implementation Science. 2014;9(1):53.
4	Denis JL, Lomas J, Stipich N. Creating receptor capacity for research in the health system: the Executive Training for Research Application (EXTRA) program in Canada. J Health Serv Res Policy. Jan 2008;13 Suppl 1:1-7. doi:10.1258/jhsrp.2007.007123
5	Gibbert WS, Keating SM, Jacobs JA, et al. Peer reviewed: Training the workforce in evidence-based public health: An evaluation of impact among US and international practitioners. Preventing chronic disease. 2013;10
6	Jacobs JA, Duggan K, Erwin P, et al. Capacity building for evidence-based decision making in local health departments: scaling up an effective training approach. Implementation Science. 2014;9(1):124.
7	Langlois EV, Becerril Montekio V, Young T, Song K, Alcalde-Rabanal J, Tran N. Enhancing evidence informed policymaking in complex health systems: lessons from multi-site collaborative approaches. Health Res Policy Syst. Mar 17 2016;14:20. doi:10.1186/s12961-016-0089-0
8	Uneke CJ, Ezeoha A, Ndukwe C, Oyibo P, Onwe F, Bhupinder A. Enhancing policy makers' capacity for evidence-informed policy making through mentorship: A reflection on the Nigeria experience. Article. Evidence and Policy. 2014;10(1):137-159. doi:10.1332/174426414X13902186944415
9	Uneke CJ, Ezeoha AE, Uro-Chukwu H, et al. Improving Nigerian health policymakers' capacity to access and utilize policy relevant evidence: outcome of information and communication technology training workshop. The Pan African medical journal. 2015;21:212. doi:10.11604/pamj.2015.21.212.6375
10	Waqa G, Mavoa H, Snowdon W, et al. Knowledge brokering between researchers and policymakers in Fiji to develop policies to reduce obesity: a process evaluation. Implementation science : IS. Jul 1 2013;8:74. doi:10.1186/1748-5908-8-74
11	Yost J, Dobbins M, Traynor R, DeCorby K, Workentine S, Greco L. Tools to support evidence-informed public health decision making. BMC public health. 2014;14(1):728.
